# Supplementary material for: Phenylalanine Tolerance over Time in Phenylketonuria: A Systematic Review and Meta-Analysis
Source: Nutrients. 2023 Aug 8;15(16):3506. doi: 10.3390/nu15163506 (PMC10458574; doi:10.3390/nu15163506)
Supplement: Supplementary file 1 [file nutrients-15-03506-s001.zip]

Archive with 4 entries (4 files):
- Supplementary Figures S1-S7_06072023.pdf
- Supplementary Table S6_Description of dietary treatment 60723.pdf
- Supplementary Table S7_Metabolic control_06072023.pdf
- Supplementary Tables S1-S5_Dietary intakes_06072023.pdf
